# Supplementary material for: Phototrophic biofilm assembly in microbial-mat-derived unicyanobacterial consortia: model systems for the study of autotroph-heterotroph interactions
Source: Front Microbiol. 2014 Apr 7;5:109. doi: 10.3389/fmicb.2014.00109 (PMC3985010; doi:10.3389/fmicb.2014.00109)
Supplement: Supplementary file 3 [file DataSheet2.XLSX]

## Sheet: Supplemental Table 2
		Average read cound around the seasonal cycle (2011)*								Read count by depth in the mat (um)								OTU Taxonomic Assigment (Lindemann, et al. 2013)**
Consortium OTU	Mat OTU***	April	April SD	July	July SD	September	September SD	October	October SD	500	1000	1500	2000	2500	3000	3500	4000	Kingdom	Phylum	Class	Order	Family	Genus
1	535	0	0	0.166667	0.408248	7	16.1741	0.166667	0.408248	1	0	0	2	1	4	6	25	Bacteria(100)	Proteobacteria(100)	Gammaproteobacteria(100)	Alteromonadales(96)	unclassified(96)	unclassified(96)
2	362	0.833333	0.752773	20.5	7.63544	10.6667	8.71015	7.33333	2.06559	5	17	4	6	9	23	15	4	Bacteria(100)	Bacteroidetes(100)	Sphingobacteria(96)	Sphingobacteriales(96)	Chitinophagaceae(95)	unclassified(95)
3	226	891.167	269.334	259.833	51.9131	316.167	101.744	461.667	101.212	102	122	155	146	70	117	104	75	Bacteria(100)	Proteobacteria(100)	Alphaproteobacteria(100)	Rhizobiales(100)	Beijerinckiaceae(63)	Chelatococcus(63)
4	255	215.833	106.172	7.5	3.88587	18.3333	17.9072	150	27.72	6	5	0	1	4	9	21	27	Bacteria(100)	Proteobacteria(100)	Gammaproteobacteria(100)	Alteromonadales(100)	Alteromonadaceae(100)	Marinobacter(100)
5	241	306.167	92.0943	14	9.42338	21.8333	13.2878	96.3333	32.2097	0	4	3	0	1	4	55	129	Bacteria(100)	Proteobacteria(100)	Gammaproteobacteria(100)	Oceanospirillales(100)	Halomonadaceae(100)	Halomonas(100)
6	237	35.5	11.9791	69.8333	26.4833	510.833	252.129	197	126.38	59	77	58	43	10	12	11	15	Bacteria(100)	Proteobacteria(100)	Alphaproteobacteria(100)	Rhodobacterales(100)	Rhodobacteraceae(100)	Rhodobaca(83)
7	221	1010	615.701	254.333	66.2712	223.5	275.89	536.5	220.42	278	235	237	300	203	229	28	23	Bacteria(100)	Cyanobacteria_Chloroplast(100)	Cyanobacteria(100)	Cyanobacteria_order_incertae_sedis(100)	Family_XIII(97)	GpXIII(97)
8	325	20.8333	7.41395	3.83333	3.18852	14.3333	9.15787	8.33333	5.27889	5	7	2	4	4	17	15	8	Bacteria(100)	Proteobacteria(100)	Alphaproteobacteria(100)	Caulobacterales(79)	Hyphomonadaceae(79)	unclassified(79)
9	344	0.333333	0.516398	21	18.1218	6.83333	4.26224	1.66667	2.25093	75	35	10	12	8	2	1	1	Bacteria(100)	Cyanobacteria_Chloroplast(100)	Cyanobacteria(100)	Cyanobacteria_order_incertae_sedis(100)	Family_IV(100)	GpIV(100)
10	287	82	36.7097	6.66667	6.47045	20	15.5692	30	9.67471	2	1	1	2	1	7	39	59	Bacteria(100)	Proteobacteria(100)	Gammaproteobacteria(100)	Alteromonadales(100)	Alteromonadaceae(100)	Marinobacter(100)
11	239	162.333	44.7243	113.5	42.5805	136	40.7087	181	78.0999	20	31	43	63	34	56	9	3	Bacteria(100)	Proteobacteria(100)	Alphaproteobacteria(100)	Sphingomonadales(100)	Erythrobacteraceae(100)	unclassified
12	254	128.333	56.9971	58.1667	24.0866	110.833	56.2865	32.6667	19.7146	34	22	9	17	17	38	107	193	Bacteria(100)	Proteobacteria(100)	Alphaproteobacteria(100)	Rhodobacterales(100)	Rhodobacteraceae(100)	unclassified(55)
13	225	317.167	119.289	371	105.115	403	63.9124	160	45.0511	158	206	261	246	217	249	214	259	Bacteria(100)	Proteobacteria(100)	Alphaproteobacteria(100)	Rhodobacterales(100)	Rhodobacteraceae(100)	unclassified
14	224	184.333	88.3486	408.667	94.3984	453.5	83.8111	200	56.611	308	421	334	324	273	263	311	184	Bacteria(100)	Proteobacteria(100)	Alphaproteobacteria(100)	Rhodobacterales(100)	Rhodobacteraceae(100)	Oceanicola(52)
15	227	247.5	79.7239	242.333	17.3628	361.667	80.0442	335.5	55.7378	182	235	296	299	164	173	71	48	Bacteria(100)	Proteobacteria(100)	Alphaproteobacteria(100)	Rhodobacterales(100)	Rhodobacteraceae(100)	unclassified
16	333	5.66667	3.9833	27.5	18.262	5.16667	4.99667	9	4.19524	3	10	6	19	8	28	22	18	Bacteria(100)	Bacteroidetes(100)	Sphingobacteria(100)	Sphingobacteriales(100)	Cyclobacteriaceae(100)	Algoriphagus(100)
17	283	0.833333	1.32916	41.6667	36.8112	51.6667	21.6672	1.66667	2.25093	14	13	34	33	32	41	69	44	Bacteria(100)	Proteobacteria(100)	Alphaproteobacteria(100)	Sphingomonadales(100)	Erythrobacteraceae(100)	Porphyrobacter(100)
		Average relative abundance around the seasonal cycle (2011)*								Relative abundance by depth in the mat (um)								OTU Taxonomic Assigment (Lindemann, et al. 2013)**
Consortium OTU	Mat OTU***	April	April SD	July	July SD	September	September SD	October	October SD	500	1000	1500	2000	2500	3000	3500	4000	Kingdom	Phylum	Class	Order	Family	Genus
1	535	0	0	1.14453e-05	0	0.000480703	0	1.14453e-05	0	6.86719e-05	0	0	0.000137344	6.86719e-05	0.000274688	0.000412031	0.0017168	Bacteria(100)	Cyanobacteria_Chloroplast(100)	Cyanobacteria(100)	Cyanobacteria_order_incertae_sedis(100)	Family_XIII(97)	GpXIII(97)
2	362	5.72266e-05	5.16943e-05	0.00140777	0.000892735	0.0007325	0.000892735	0.000503594	0.000892735	0.000343359	0.00116742	0.000274688	0.000412031	0.000618047	0.00157945	0.00103008	0.000274688	Bacteria(100)	Proteobacteria(100)	Alphaproteobacteria(100)	Rhodobacterales(100)	Rhodobacteraceae(100)	Oceanicola(52)
3	226	0.0611981	0.0184957	0.0178432	0.0122236	0.0217118	0.0122236	0.0317035	0.0122236	0.00700453	0.00837797	0.0106441	0.0100261	0.00480703	0.00803461	0.00714188	0.00515039	Bacteria(100)	Proteobacteria(100)	Alphaproteobacteria(100)	Rhodobacterales(100)	Rhodobacteraceae(100)	unclassified
4	255	0.0148217	0.00729106	0.000515039	0.000549375	0.00125898	0.000549375	0.0103008	0.000549375	0.000412031	0.000343359	0	6.86719e-05	0.000274688	0.000618047	0.00144211	0.00185414	Bacteria(100)	Proteobacteria(100)	Alphaproteobacteria(100)	Rhizobiales(100)	Beijerinckiaceae(63)	Chelatococcus(63)
5	241	0.021025	0.00632429	0.000961406	0.00178547	0.00149934	0.00178547	0.00661539	0.00178547	0	0.000274688	0.000206016	0	6.86719e-05	0.000274688	0.00377695	0.00885867	Bacteria(100)	Proteobacteria(100)	Alphaproteobacteria(100)	Rhodobacterales(100)	Rhodobacteraceae(100)	unclassified
6	237	0.00243785	0.000822631	0.00479559	0.00295289	0.0350799	0.00295289	0.0135284	0.00295289	0.00405164	0.00528774	0.00398297	0.00295289	0.000686719	0.000824063	0.000755391	0.00103008	Bacteria(100)	Proteobacteria(100)	Alphaproteobacteria(100)	Rhodobacterales(100)	Rhodobacteraceae(100)	Rhodobaca(83)
7	221	0.0693586	0.0422813	0.0174655	0.00988875	0.0153482	0.00988875	0.0368425	0.00988875	0.0190908	0.0161379	0.0162752	0.0206016	0.0139404	0.0157259	0.00192281	0.00157945	Bacteria(100)	Proteobacteria(100)	Alphaproteobacteria(100)	Sphingomonadales(100)	Erythrobacteraceae(100)	unclassified
8	325	0.00143066	0.00050913	0.000263242	0.000274688	0.000984297	0.000274688	0.000572266	0.000274688	0.000343359	0.000480703	0.000137344	0.000274688	0.000274688	0.00116742	0.00103008	0.000549375	Bacteria(100)	Proteobacteria(100)	Gammaproteobacteria(100)	Oceanospirillales(100)	Halomonadaceae(100)	Halomonas(100)
9	344	2.28906e-05	3.5462e-05	0.00144211	0.000343359	0.000469258	0.000343359	0.000114453	0.000343359	0.00515039	0.00240352	0.000686719	0.000824063	0.000549375	0.000137344	6.86719e-05	6.86719e-05	Bacteria(100)	Proteobacteria(100)	Alphaproteobacteria(100)	Rhodobacterales(100)	Rhodobacteraceae(100)	unclassified(55)
10	287	0.00563109	0.00252092	0.000457813	0.000274688	0.00137344	0.000274688	0.00206016	0.000274688	0.000137344	6.86719e-05	6.86719e-05	0.000137344	6.86719e-05	0.000480703	0.0026782	0.00405164	Bacteria(100)	Proteobacteria(100)	Gammaproteobacteria(100)	Alteromonadales(100)	Alteromonadaceae(100)	Marinobacter(100)
11	239	0.0111477	0.0030713	0.00779426	0.00336492	0.00933938	0.00336492	0.0124296	0.00336492	0.00137344	0.00212883	0.00295289	0.00432633	0.00233484	0.00384563	0.000618047	0.000206016	Bacteria(100)	Proteobacteria(100)	Alphaproteobacteria(100)	Sphingomonadales(100)	Erythrobacteraceae(100)	Porphyrobacter(100)
12	254	0.00881289	0.0039141	0.00399441	0.00631781	0.00761113	0.00631781	0.00224328	0.00631781	0.00233484	0.00151078	0.000618047	0.00116742	0.00116742	0.00260953	0.00734789	0.0132537	Bacteria(100)	Proteobacteria(100)	Gammaproteobacteria(100)	Alteromonadales(100)	Alteromonadaceae(100)	Marinobacter(100)
13	225	0.0217804	0.00819177	0.0254773	0.0281555	0.0276748	0.0281555	0.0109875	0.0281555	0.0108502	0.0141464	0.0179234	0.0168933	0.0149018	0.0170993	0.0146958	0.017786	Bacteria(100)	Proteobacteria(100)	Alphaproteobacteria(100)	Caulobacterales(79)	Hyphomonadaceae(79)	unclassified(79)
14	224	0.0126585	0.00606706	0.0280639	0.0241038	0.0311427	0.0241038	0.0137344	0.0241038	0.0211509	0.0289109	0.0229364	0.0222497	0.0187474	0.0180607	0.021357	0.0126356	Bacteria(100)	Bacteroidetes(100)	Sphingobacteria(100)	Sphingobacteriales(100)	Cyclobacteriaceae(100)	Algoriphagus(100)
15	227	0.0169963	0.00547479	0.0166415	0.0164813	0.0248363	0.0164813	0.0230394	0.0164813	0.0124983	0.0161379	0.0203269	0.0205329	0.0112622	0.0118802	0.0048757	0.00329625	Bacteria(100)	Cyanobacteria_Chloroplast(100)	Cyanobacteria(100)	Cyanobacteria_order_incertae_sedis(100)	Family_IV(100)	GpIV(100)
16	333	0.000389141	0.000273541	0.00188848	0.00130477	0.000354805	0.00130477	0.000618047	0.00130477	0.000206016	0.000686719	0.000412031	0.00130477	0.000549375	0.00192281	0.00151078	0.00123609	Bacteria(100)	Bacteroidetes(100)	Sphingobacteria(96)	Sphingobacteriales(96)	Chitinophagaceae(95)	unclassified(95)
17	283	5.72266e-05	9.12759e-05	0.00286133	0.00233484	0.00354805	0.00233484	0.000114453	0.00233484	0.000961406	0.000892735	0.00233484	0.00226617	0.0021975	0.00281555	0.00473836	0.00302156	Bacteria(100)	Proteobacteria(100)	Gammaproteobacteria(100)	Alteromonadales(96)	unclassified(96)	unclassified(96)
*Six replicates were averaged for each time point
**Bootstrap values indicated parenthetically
***OTU from analysis in Lindemann, et al. 2013 containing an identical sequence to the most abundant sequence in the corresponding consortium OTU
