# Supplementary material for: Phototrophic biofilm assembly in microbial-mat-derived unicyanobacterial consortia: model systems for the study of autotroph-heterotroph interactions
Source: Front Microbiol. 2014 Apr 7;5:109. doi: 10.3389/fmicb.2014.00109 (PMC3985010; doi:10.3389/fmicb.2014.00109)
Supplement: Supplementary file 4 [file DataSheet3.XLSX]

## Sheet: Standard Curves
Target Name	Consortium	Slope	Y-intercept	R-squared	Efficiency %
Marinobacter spp. HL-55 and HL-58	UCC-O	-2.891	29.753	0.974	121.775
Marinobacter spp. HL-55 and HL-58	UCC-A	-2.786	31.52	0.976	128.493
Halomonas sp. HL-48	UCC-O	-2.89	24.745	1	121.836
Idiomarinaceae isolate HL-53	UCC-O	-2.934	23.669	1	119.213
Idiomarinaceae isolate HL-54	UCC-A	-3.088	30.134	0.991	110.787
Rhizobiales sp.	UCC-O	-2.868	19.968	1	123.184
Rhizobiales sp.	UCC-A	-2.963	22.34	1	117.518
Oceanicaulis sp. HL-87	UCC-O	-2.936	23.996	0.999	119.108
Oceanicaulis sp. HL-87	UCC-A	-3.061	20.57	1	112.184
Rhodobacteraceae sp.	UCC-O	-2.707	28.472	0.99	134.106
Rhodobaca sp.	UCC-O	-2.9	22.042	1	121.24
Rhodobaca sp.	UCC-A	-2.94	17.97	1	118.845
Bacteroidetes sp.	UCC-O	-3.008	22.536	0.999	115.031
Bacteroidetes sp.	UCC-A	-2.96	21.134	1	117.684
Algoriphagus marincola str. HL-49	UCC-O	-3.014	20.317	0.999	114.671
Algoriphagus marincola str. HL-49	UCC-A	-2.959	17.778	0.999	117.753

## Sheet: Experimental Data
Sample Name	Target Name	Cт	Cт Mean	Cт SD	Sample Name	Target Name	Cт	Cт Mean	Cт SD
UCC-A Day 7	ACL_P1H4 (Rhodobacteraceae)	Undetermined			UCC-O Day 7	ACL_P1H4 (Rhodobacteraceae)	31.3175	31.1977	0.142334
		Undetermined					31.2324	31.1977	0.142334
		Undetermined					31.1922	31.1977	0.142334
		Undetermined					30.921	31.1977	0.142334
		Undetermined					31.2841	31.1977	0.142334
		Undetermined					31.2388	31.1977	0.142334
UCC-A Day 14		Undetermined			UCC-O Day 14		30.3552	30.2716	0.13819
		Undetermined					30.4464	30.2716	0.13819
		Undetermined					30.2798	30.2716	0.13819
		Undetermined					30.325	30.2716	0.13819
		Undetermined					30.0682	30.2716	0.13819
		Undetermined					30.1547	30.2716	0.13819
UCC-A Day 21		Undetermined			UCC-O Day 21		29.6341	29.408	0.216377
		Undetermined					29.6523	29.408	0.216377
		Undetermined					29.4613	29.408	0.216377
		Undetermined					29.3193	29.408	0.216377
		Undetermined					29.2856	29.408	0.216377
		Undetermined					29.0956	29.408	0.216377
UCC-A Day 28		Undetermined			UCC-O Day 28		28.5705	28.4922	0.0792175
		Undetermined					28.5917	28.4922	0.0792175
		Undetermined					28.4522	28.4922	0.0792175
		Undetermined					28.4243	28.4922	0.0792175
		Undetermined					28.5153	28.4922	0.0792175
		Undetermined					28.3995	28.4922	0.0792175
UCC-A Day 7	OCL_P2D11 (Rhodobaca)	21.0589	20.9889	0.053333	UCC-O Day 7	OCL_P2D11 (Rhodobaca)	21.8086	21.5724	0.126181
		21.0043	20.9889	0.053333			21.6016	21.5724	0.126181
		20.9345	20.9889	0.053333			21.5653	21.5724	0.126181
		20.9244	20.9889	0.053333			21.4811	21.5724	0.126181
		20.979	20.9889	0.053333			21.4706	21.5724	0.126181
		21.0321	20.9889	0.053333			21.5073	21.5724	0.126181
UCC-A Day 14		19.882	19.7643	0.0658339	UCC-O Day 14		22.249	21.9698	0.161611
		19.7522	19.7643	0.0658339			22.0171	21.9698	0.161611
		19.7355	19.7643	0.0658339			22.0139	21.9698	0.161611
		19.6907	19.7643	0.0658339			21.882	21.9698	0.161611
		19.7362	19.7643	0.0658339			21.8471	21.9698	0.161611
		19.7895	19.7643	0.0658339			21.8095	21.9698	0.161611
UCC-A Day 21		19.0005	18.9251	0.0601579	UCC-O Day 21		22.7597	22.4993	0.153433
		18.9609	18.9251	0.0601579			22.606	22.4993	0.153433
		18.8772	18.9251	0.0601579			22.4087	22.4993	0.153433
		18.8581	18.9251	0.0601579			22.4469	22.4993	0.153433
		18.8802	18.9251	0.0601579			22.4226	22.4993	0.153433
		18.9734	18.9251	0.0601579			22.3521	22.4993	0.153433
UCC-A Day 28		18.9181	18.8467	0.0477146	UCC-O Day 28		22.119	22.0262	0.0594689
		18.814	18.8467	0.0477146			22.0578	22.0262	0.0594689
		18.788	18.8467	0.0477146			22.0423	22.0262	0.0594689
		18.8228	18.8467	0.0477146			22.0081	22.0262	0.0594689
		18.858	18.8467	0.0477146			21.9633	22.0262	0.0594689
		18.8795	18.8467	0.0477146			21.9669	22.0262	0.0594689
UCC-A Day 7	Oceanicaulis sp. HL-87 (OCL_P1H8)	23.4887	23.4318	0.0496585	UCC-O Day 7	Oceanicaulis sp. HL-87 (OCL_P1H8)	28.8437	28.7463	0.0732857
		23.4123	23.4318	0.0496585			28.7544	28.7463	0.0732857
		23.3571	23.4318	0.0496585			28.7919	28.7463	0.0732857
		23.4021	23.4318	0.0496585			28.6723	28.7463	0.0732857
		23.4682	23.4318	0.0496585			28.6496	28.7463	0.0732857
		23.4622	23.4318	0.0496585			28.7661	28.7463	0.0732857
UCC-A Day 14		22.1689	22.1033	0.0452879	UCC-O Day 14		25.6982	25.5811	0.0588449
		22.1234	22.1033	0.0452879			25.581	25.5811	0.0588449
		22.0423	22.1033	0.0452879			25.543	25.5811	0.0588449
		22.0957	22.1033	0.0452879			25.5614	25.5811	0.0588449
		22.0663	22.1033	0.0452879			25.5537	25.5811	0.0588449
		22.1234	22.1033	0.0452879			25.5493	25.5811	0.0588449
UCC-A Day 21		21.8583	21.8062	0.0333083	UCC-O Day 21		24.606	24.5294	0.0537056
		21.773	21.8062	0.0333083			24.5411	24.5294	0.0537056
		21.8239	21.8062	0.0333083			24.4955	24.5294	0.0537056
		21.7686	21.8062	0.0333083			24.4481	24.5294	0.0537056
		21.8085	21.8062	0.0333083			24.5308	24.5294	0.0537056
		21.8049	21.8062	0.0333083			24.5549	24.5294	0.0537056
UCC-A Day 28		21.449	21.4371	0.0239223	UCC-O Day 28		23.988	24.038	0.0387379
		21.4307	21.4371	0.0239223			24.0846	24.038	0.0387379
		21.4739	21.4371	0.0239223			24.0587	24.038	0.0387379
		21.4394	21.4371	0.0239223			24.0713	24.038	0.0387379
		21.4022	21.4371	0.0239223			24.016	24.038	0.0387379
		21.4271	21.4371	0.0239223			24.0096	24.038	0.0387379
UCC-A Day 7	ACL_P1B5 (Rhizobiales)	25.0852	24.9343	0.0952902	UCC-O Day 7	ACL_P1B5 (Rhizobiales)	22.4444	21.9975	0.247343
		24.9676	24.9343	0.0952902			22.1301	21.9975	0.247343
		24.8603	24.9343	0.0952902			21.9055	21.9975	0.247343
		24.849	24.9343	0.0952902			21.8578	21.9975	0.247343
		24.8568	24.9343	0.0952902			21.8159	21.9975	0.247343
		24.9869	24.9343	0.0952902			21.8314	21.9975	0.247343
UCC-A Day 14		23.4515	23.2197	0.128387	UCC-O Day 14		21.5037	20.8357	0.390179
		23.2564	23.2197	0.128387			21.0572	20.8357	0.390179
		23.2107	23.2197	0.128387			20.8387	20.8357	0.390179
		23.0877	23.2197	0.128387			20.542	20.8357	0.390179
		23.1268	23.2197	0.128387			20.5533	20.8357	0.390179
		23.185	23.2197	0.128387			20.5196	20.8357	0.390179
UCC-A Day 21		23.4071	23.1715	0.152456	UCC-O Day 21		21.3154	20.6824	0.343414
		23.3014	23.1715	0.152456			20.8262	20.6824	0.343414
		23.0916	23.1715	0.152456			20.5856	20.6824	0.343414
		23.0041	23.1715	0.152456			20.4709	20.6824	0.343414
		23.0775	23.1715	0.152456			20.4008	20.6824	0.343414
		23.1476	23.1715	0.152456			20.4957	20.6824	0.343414
UCC-A Day 28		23.3589	23.173	0.0981614	UCC-O Day 28		20.5604	20.1615	0.207655
		23.2038	23.173	0.0981614			20.1997	20.1615	0.207655
		23.0957	23.173	0.0981614			20.0384	20.1615	0.207655
		23.1338	23.173	0.0981614			20.1223	20.1615	0.207655
		23.1144	23.173	0.0981614			20.041	20.1615	0.207655
		23.1313	23.173	0.0981614			20.0071	20.1615	0.207655
UCC-A Day 7	Idiomarinaceae isolate HL-53 (OCL_P1H2)	33.1672	32.9766	0.375204	UCC-O Day 7	Idiomarinaceae isolate HL-53 (OCL_P1H2)	18.818	18.8042	0.0141991
		33.0396	32.9766	0.375204			18.8126	18.8042	0.0141991
		32.3144	32.9766	0.375204			18.8052	18.8042	0.0141991
		33.0197	32.9766	0.375204			18.8153	18.8042	0.0141991
		32.8796	32.9766	0.375204			18.7829	18.8042	0.0141991
		33.439	32.9766	0.375204			18.7911	18.8042	0.0141991
UCC-A Day 14		30.2739	30.2903	0.190919	UCC-O Day 14		19.5809	19.547	0.0338514
		30.591	30.2903	0.190919			19.5547	19.547	0.0338514
		30.3087	30.2903	0.190919			19.5118	19.547	0.0338514
		30.3661	30.2903	0.190919			19.5496	19.547	0.0338514
		30.0178	30.2903	0.190919			19.5828	19.547	0.0338514
		30.1845	30.2903	0.190919			19.5023	19.547	0.0338514
UCC-A Day 21		33.4613	33.6526	0.628371	UCC-O Day 21		22.2799	22.1893	0.0506799
		33.3925	33.6526	0.628371			22.1973	22.1893	0.0506799
		34.3201	33.6526	0.628371			22.1707	22.1893	0.0506799
		32.7928	33.6526	0.628371			22.1691	22.1893	0.0506799
		34.4633	33.6526	0.628371			22.1276	22.1893	0.0506799
		33.4853	33.6526	0.628371			22.1911	22.1893	0.0506799
UCC-A Day 28		31.0253	30.8567	0.156844	UCC-O Day 28		23.7337	23.6834	0.0493123
		30.9945	30.8567	0.156844			23.6615	23.6834	0.0493123
		30.6126	30.8567	0.156844			23.7329	23.6834	0.0493123
		30.9145	30.8567	0.156844			23.6668	23.6834	0.0493123
		30.8488	30.8567	0.156844			23.7003	23.6834	0.0493123
		30.7445	30.8567	0.156844			23.605	23.6834	0.0493123
UCC-A Day 7	Halomonas sp. HL-48 (ACL_P1H5)	Undetermined			UCC-O Day 7	Halomonas sp. HL-48 (ACL_P1H5)	22.6359	22.6351	0.0334951
		37.2544					22.5865	22.6351	0.0334951
		Undetermined					22.6287	22.6351	0.0334951
		36.2901					22.6529	22.6351	0.0334951
		35.5653					22.6867	22.6351	0.0334951
		Undetermined					22.62	22.6351	0.0334951
UCC-A Day 14		Undetermined			UCC-O Day 14		23.7379	23.6919	0.042366
		Undetermined					23.6879	23.6919	0.042366
		Undetermined					23.6855	23.6919	0.042366
		35.6064					23.6846	23.6919	0.042366
		35.3693					23.7342	23.6919	0.042366
		35.5364					23.6215	23.6919	0.042366
UCC-A Day 21		Undetermined			UCC-O Day 21		24.4205	24.4885	0.0483165
		Undetermined					24.4392	24.4885	0.0483165
		Undetermined					24.5415	24.4885	0.0483165
		Undetermined					24.495	24.4885	0.0483165
		37.252					24.5248	24.4885	0.0483165
		Undetermined					24.5098	24.4885	0.0483165
UCC-A Day 28		Undetermined			UCC-O Day 28		24.7696	24.7839	0.0393281
		34.8919					24.8068	24.7839	0.0393281
		Undetermined					24.7589	24.7839	0.0393281
		Undetermined					24.816	24.7839	0.0393281
		36.1749					24.7249	24.7839	0.0393281
		36.5896					24.8271	24.7839	0.0393281
UCC-A Day 7	Marinobacter spp. HL-55 & HL-58 (OCL_P1H5)	28.6303	28.6253	0.0620068	UCC-O Day 7	Marinobacter spp. HL-55 & HL-58 (OCL_P1H5)	23.145	23.066	0.0429794
		28.5996	28.6253	0.0620068			23.0567	23.066	0.0429794
		28.5655	28.6253	0.0620068			23.0256	23.066	0.0429794
		28.6859	28.6253	0.0620068			23.0672	23.066	0.0429794
		28.5608	28.6253	0.0620068			23.0712	23.066	0.0429794
		28.7097	28.6253	0.0620068			23.0306	23.066	0.0429794
UCC-A Day 14		29.7275	29.7905	0.121401	UCC-O Day 14		26.5606	26.5274	0.0588804
		29.9913	29.7905	0.121401			26.5101	26.5274	0.0588804
		29.7743	29.7905	0.121401			26.5355	26.5274	0.0588804
		29.7115	29.7905	0.121401			26.6175	26.5274	0.0588804
		29.6642	29.7905	0.121401			26.4456	26.5274	0.0588804
		29.874	29.7905	0.121401			26.495	26.5274	0.0588804
UCC-A Day 21		31.1887	31.2175	0.126479	UCC-O Day 21		28.8091	28.744	0.0841936
		31.2836	31.2175	0.126479			28.8347	28.744	0.0841936
		31.0687	31.2175	0.126479			28.7292	28.744	0.0841936
		31.392	31.2175	0.126479			28.7195	28.744	0.0841936
		31.0855	31.2175	0.126479			28.7734	28.744	0.0841936
		31.2866	31.2175	0.126479			28.5981	28.744	0.0841936
UCC-A Day 28		32.4555	32.409	0.229527	UCC-O Day 28		29.7541	29.7923	0.0657739
		32.47	32.409	0.229527			29.8854	29.7923	0.0657739
		32.1714	32.409	0.229527			29.7346	29.7923	0.0657739
		32.1188	32.409	0.229527			29.833	29.7923	0.0657739
		32.7386	32.409	0.229527			29.8274	29.7923	0.0657739
		32.4998	32.409	0.229527			29.7195	29.7923	0.0657739
UCC-A Day 7	Algoriphagus marincola str. HL-49 (OCL_P2G9)	21.9638	21.9418	0.0279569	UCC-O Day 7	Algoriphagus marincola str. HL-49 (OCL_P2G9)	21.0856	21.0715	0.0224728
		21.9383	21.9418	0.0279569			21.0322	21.0715	0.0224728
		21.914	21.9418	0.0279569			21.0644	21.0715	0.0224728
		21.9096	21.9418	0.0279569			21.095	21.0715	0.0224728
		21.9433	21.9418	0.0279569			21.0844	21.0715	0.0224728
		21.9819	21.9418	0.0279569			21.0672	21.0715	0.0224728
UCC-A Day 14		20.3388	20.3561	0.0372377	UCC-O Day 14		20.6305	20.6497	0.0240406
		20.3062	20.3561	0.0372377			20.6207	20.6497	0.0240406
		20.4056	20.3561	0.0372377			20.6787	20.6497	0.0240406
		20.3679	20.3561	0.0372377			20.6712	20.6497	0.0240406
		20.3313	20.3561	0.0372377			20.6348	20.6497	0.0240406
		20.3867	20.3561	0.0372377			20.6622	20.6497	0.0240406
UCC-A Day 21		18.9406	18.9468	0.0222117	UCC-O Day 21		20.6728	20.6717	0.0267334
		18.9299	18.9468	0.0222117			20.6571	20.6717	0.0267334
		18.9147	18.9468	0.0222117			20.6488	20.6717	0.0267334
		18.9638	18.9468	0.0222117			20.7056	20.6717	0.0267334
		18.9728	18.9468	0.0222117			20.7019	20.6717	0.0267334
		18.959	18.9468	0.0222117			20.6439	20.6717	0.0267334
UCC-A Day 28		18.6875	18.6552	0.0260759	UCC-O Day 28		20.397	20.398	0.0194385
		18.6673	18.6552	0.0260759			20.4002	20.398	0.0194385
		18.6554	18.6552	0.0260759			20.3985	20.398	0.0194385
		18.6126	18.6552	0.0260759			20.4202	20.398	0.0194385
		18.6403	18.6552	0.0260759			20.4096	20.398	0.0194385
		18.6685	18.6552	0.0260759			20.3626	20.398	0.0194385
UCC-A Day 7	OCL_P2A10 (Bacteroidetes)	24.4878	24.5014	0.0553233	UCC-O Day 7	OCL_P2A10 (Bacteroidetes)	27.79	27.7894	0.0411659
		24.4705	24.5014	0.0553233			27.8298	27.7894	0.0411659
		24.4656	24.5014	0.0553233			27.8074	27.7894	0.0411659
		24.4513	24.5014	0.0553233			27.8144	27.7894	0.0411659
		24.5363	24.5014	0.0553233			27.713	27.7894	0.0411659
		24.5971	24.5014	0.0553233			27.7821	27.7894	0.0411659
UCC-A Day 14		22.6011	22.544	0.0495704	UCC-O Day 14		23.883	23.8755	0.023349
		22.5111	22.544	0.0495704			23.8866	23.8755	0.023349
		22.4953	22.544	0.0495704			23.8845	23.8755	0.023349
		22.512	22.544	0.0495704			23.8973	23.8755	0.023349
		22.534	22.544	0.0495704			23.8706	23.8755	0.023349
		22.6106	22.544	0.0495704			23.8312	23.8755	0.023349
UCC-A Day 21		21.9085	21.8979	0.0341583	UCC-O Day 21		23.1748	23.1572	0.0270934
		21.8863	21.8979	0.0341583			23.1725	23.1572	0.0270934
		21.86	21.8979	0.0341583			23.1623	23.1572	0.0270934
		21.8706	21.8979	0.0341583			23.1787	23.1572	0.0270934
		21.9065	21.8979	0.0341583			23.1484	23.1572	0.0270934
		21.9557	21.8979	0.0341583			23.1066	23.1572	0.0270934
UCC-A Day 28		21.9522	21.9632	0.0248838	UCC-O Day 28		22.6924	22.6917	0.0306394
		21.9543	21.9632	0.0248838			22.6963	22.6917	0.0306394
		21.9227	21.9632	0.0248838			22.6727	22.6917	0.0306394
		21.9808	21.9632	0.0248838			22.7325	22.6917	0.0306394
		21.9814	21.9632	0.0248838			22.7121	22.6917	0.0306394
		21.9879	21.9632	0.0248838			22.6445	22.6917	0.0306394
